# Supplementary material for: Spatial and temporal development of deltamethrin resistance in malaria vectors of the Anopheles gambiae complex from North Cameroon
Source: PLoS One. 2019 Feb 19;14(2):e0212024. doi: 10.1371/journal.pone.0212024 (PMC6380565; doi:10.1371/journal.pone.0212024)
Supplement: S1 Dataset — TM24: TM24: mortality rates 24 hours post exposure to insecticides; per.arbien: percentage of An. arabiensis; per coluzz:percentage of An. coluzzii; per.gamb: percentage of An. gambiae: col1014F: allelic frequency of Kdr L1014F in An. coluzzii; Col L1014F: allelic frequency of Kdr L1014F in An. coluzzii; Ara L1014F: allelic frequency of Kdr L1014F in An. arabiensis; Gab 1014F: allelic frequency of Kdr L1014F in An. gambiae. (XLSX) [file pone.0212024.s001.xlsx]

## Sheet: SpdataFA
S1 Dataset.
	health.district	locality	year	TM24	per.arabien	per.coluzz	per.gamb	Freq1014F	Ara1014F	Col1014F	Gab1014F
2	Garoua	KOL	2012	54.76	0	98	2	36.36	0	37.21	0
3	Garoua	KOL	2013	43	21.28	78.72	0	59.57	9.09	75	0
4	Garoua	KOL	2014	45	40.4	55.3	4.3	67.2	44.44	73.81	100
6	Garoua	DJAMII	2011	89.5	82.93	9.76	7.32	9.76	0	87.5	16.67
7	Garoua	DJAMII	2012	70.42	81.25	16.67	2.1	15.78	9.38	50	50
8	Garoua	DJAMII	2013	54.42	66	32	2	18.42	2.08	50	0
9	Garoua	DJAMII	2014	69	49	29.4	21.6	67.19	42.86	62.5	66.67
27	Garoua	OUR.G	2012	76.47	95.74	0	4.25	3.3	0	0	75
28	Garoua	OUR.G	2013	75.53	71.43	24.49	4.1	41.5	25	86.36	75
29	Garoua	OUR.G	2014	77	75.3	16.9	7.8	56.14	54.76	66.67	33.33
32	Garoua	OUR.H	2012	46.24	76	24	0	28.72	22.86	45.83	0
33	Garoua	OUR.H	2013	45.59	40.82	57.14	2.04	55.32	23.68	75.93	100
34	Garoua	OUR.H	2014	32	44.9	36.7	18.4	77.5	81.25	65.63	93.75
35	Garoua	OUR.H	2015	37.7	15.5	58.6	25.7	45.69	22.2	48.5	53.3
41	Garoua	KANII	2011	51	43.48	39.13	17.39	50	37.5	61.11	56.25
43	Garoua	KANII	2013	27	50	45.83	4.17	48.9	13.04	88.64	25
44	Garoua	KANII	2014	40	63.4	23.4	12.7	59.3	60.71	50	70
52	Garoua	KANI	2012	86.05	32.61	58.69	8.69	52.5	18.18	64	75
62	Garoua	MBI	2012	95.51	91.67	6.25	2.1	7	3.75	50	0
63	Garoua	MBI	2013	86	94.28	5.71	0	19.2	12.5	100	0
64	Garoua	MBI	2014	67	66.7	26.7	6.6	38.2	43.33	30	40
86	Mayo Oulo	BAL	2011	84.56	100	0	0	0	0	0	0
87	Mayo Oulo	BAL	2012	100	96.1	3.9	0	13.3	9.3	100	0
88	Mayo Oulo	BAL	2013	90	83.67	2.04	14.28	20.4	4.88	100	100
89	Mayo Oulo	BAL	2014	86	70.9	14.5	14.5	41	14.71	93.75	100
90	Mayo Oulo	BAL	2015	81.6	83.1	10.8	6	18.1	35.7	44.4	50
97	Mayo Oulo	DOUR	2012	98.6	90	10	0	8.9	10	0	0
98	Mayo Oulo	DOUR	2013	85.9	96	0	4	5.2	1.09	0	100
99	Mayo Oulo	DOUR	2014	75	67.3	25	7.7	48.8	14.58	100	100
101	Mayo Oulo	MAY	2011	92.5	100	0	0	0	0	0	0
102	Mayo Oulo	MAY	2012	93	100	0	0	10.47	10.47	0	0
103	Mayo Oulo	MAY	2013	95.8	95.74	0	4.25	4.3	0	0	100
104	Mayo Oulo	MAY	2014	69	37.3	17.6	45.1	59.1	10	81.25	85.71
131	Pitoa	GUI	2011	59.1	84.61	12.82	2.6	7.7	0	60	0
132	Pitoa	GUI	2012	63	38.3	61.7	0	51.2	0	78.57	0
133	Pitoa	GUI	2013	74.3	64.15	20.75	15.1	32.5	2.17	66.67	81.25
134	Pitoa	GUI	2014	64.2	63	28.3	8.7	51.4	75	16.67	37.5
136	Pitoa	BEC	2011	78.9	87.23	6.38	6.38	6.4	4.88	33.33	0
137	Pitoa	BEC	2012	90.3	86	14	0	13.5	3.33	57.14	0
138	Pitoa	BEC	2013	85.5	86.54	13.46	0	12.8	3.95	80	0
139	Pitoa	BEC	2014	74.02	53.7	25.4	20.9	45.8	5	71.88	79.17
140	Pitoa	BEC	2015	83.16	48.9	35.2	15.9	36.1	12.3	32.3	43.3
161	Pitoa	LOM	2011	91.2	90.7	7	2.3	7.1	2.56	66.67	0
162	Pitoa	LOM	2012	94.2	77.08	22.92	0	31.7	15.22	85.71	0
163	Pitoa	LOM	2013	70.2	86.54	13.46	0	17.6	1.67	85.71	0
164	Pitoa	LOM	2014	93.7	60.3	24.4	15.3	46.9	28.26	72.22	42.86
id	health.district	locality	year	TM24
164	Garoua	KANI	2011	ND	ND	ND	ND	ND	ND	ND	ND	ND:No data
165			2012	86.05	ND	ND	ND	ND	ND	ND	ND
166			2013	85.56	ND	ND	ND	ND	ND	ND	ND
167			2014	47	ND	ND	ND	ND	ND	ND	ND
168			2015	61.9	ND	ND	ND	ND	ND	ND	ND
169		LDE II	2011	ND	ND	ND	ND	ND	ND	ND	ND
170			2012	75	ND	ND	ND	ND	ND	ND	ND
171			2013	72.83	ND	ND	ND	ND	ND	ND	ND
172			2014	48	ND	ND	ND	ND	ND	ND	ND
173			2015	25	ND	ND	ND	ND	ND	ND	ND
174		PLT	2011	ND	ND	ND	ND	ND	ND	ND	ND
175			2012	65	ND	ND	ND	ND	ND	ND	ND
176			2013	42.2	ND	ND	ND	ND	ND	ND	ND
177			2014	52	ND	ND	ND	ND	ND	ND	ND
178			2015	44.59	ND	ND	ND	ND	ND	ND	ND
179		OUR.L	2011	ND	ND	ND	ND	ND	ND	ND	ND
180			2012	56.94	ND	ND	ND	ND	ND	ND	ND
181			2013	64.36	ND	ND	ND	ND	ND	ND	ND
182			2014	53	ND	ND	ND	ND	ND	ND	ND
183			2015	24.41	ND	ND	ND	ND	ND	ND	ND
184	Pitoa	PEN	2011	ND	ND	ND	ND	ND	ND	ND	ND
185			2012	90.8	ND	ND	ND	ND	ND	ND	ND
186			2013	74.5	ND	ND	ND	ND	ND	ND	ND
187			2014	93.2	ND	ND	ND	ND	ND	ND	ND
188			2015	38.5	ND	ND	ND	ND	ND	ND	ND
189		BLG	2011	ND	ND	ND	ND	ND	ND	ND	ND
190			2012	97.6	ND	ND	ND	ND	ND	ND	ND
191			2013	87.7	ND	ND	ND	ND	ND	ND	ND
192			2014	98.7	ND	ND	ND	ND	ND	ND	ND
193			2015	88.89	ND	ND	ND	ND	ND	ND	ND
194		NSB	2011	ND	ND	ND	ND	ND	ND	ND	ND
195			2012	95.3	ND	ND	ND	ND	ND	ND	ND
196			2013	84.3	ND	ND	ND	ND	ND	ND	ND
197			2014	95.7	ND	ND	ND	ND	ND	ND	ND
198			2015	75.5	ND	ND	ND	ND	ND	ND	ND
199		MBO	2011	82	ND	ND	ND	ND	ND	ND	ND
200			2012	89.56	ND	ND	ND	ND	ND	ND	ND
201			2013	64.7	ND	ND	ND	ND	ND	ND	ND
202			2014	ND	ND	ND	ND	ND	ND	ND	ND
203			2015	46.6	ND	ND	ND	ND	ND	ND	ND
204	Mayou Oulo	BOS	2011	79	ND	ND	ND	ND	ND	ND	ND
205			2012	ND	ND	ND	ND	ND	ND	ND	ND
206			2013	100	ND	ND	ND	ND	ND	ND	ND
207			2014	81	ND	ND	ND	ND	ND	ND	ND
208			2015	75.3	ND	ND	ND	ND	ND	ND	ND
209		DOUM	2011	ND	ND	ND	ND	ND	ND	ND	ND
210			2012	ND	ND	ND	ND	ND	ND	ND	ND
211			2013	81.7	ND	ND	ND	ND	ND	ND	ND
212			2014	49	ND	ND	ND	ND	ND	ND	ND
213			2015	64.5	ND	ND	ND	ND	ND	ND	ND
214		MBO	2011	ND	ND	ND	ND	ND	ND	ND	ND
215			2012	ND	ND	ND	ND	ND	ND	ND	ND
216			2013	80	ND	ND	ND	ND	ND	ND	ND
217			2014	61	ND	ND	ND	ND	ND	ND	ND
218			2015	ND	ND	ND	ND	ND	ND	ND	ND
219		MAT	2011	ND	ND	ND	ND	ND	ND	ND	ND
220			2012	ND	ND	ND	ND	ND	ND	ND	ND
221			2013	ND	ND	ND	ND	ND	ND	ND	ND
222			2014	86	ND	ND	ND	ND	ND	ND	ND
223			2015	ND	ND	ND	ND	ND	ND	ND	ND
